# Supplementary material for: Endovascular treatment of postoperative hemorrhage after pancreatectomy: a retrospective study
Source: BMC Gastroenterol. 2023 Nov 7;23:379. doi: 10.1186/s12876-023-03022-9 (PMC10631063; doi:10.1186/s12876-023-03022-9)
Supplement: Supplementary file 1 — Supplementary Material 1 [file 12876_2023_3022_MOESM1_ESM.xls]

## Sheet: Table S1
Table S1. Summary of endovascular procedures and outcomes
Patient No	Age	Sex	Pathology diagnosis	Personal history	Surgical procedures	Pancreatic leakage or Bile leakage	Onset of bleeding (day)	Bleeding location	Site of bleeding	Treatment of bleeding	Rebleeding	Site of rebleeding	Rebleeding after treatment	Emergency operation	Outcome
1	75	F	Duodenal cancer	HT, HL	SSPPD	POFP Grade B, bile leakage	14	Surgical drain	GDA	Viabahn stent-graft:	No		No	No	Survival
										5 mm
										2.5 cm
2	59	M	Cholangiocarcinoma	DM, CKD	Lap-PD	No	28	Hemorrhagic shock	GDA	Viabahn stent-graft:	Yes	GDA aneurysm	Coiling	No	Survival
										5 mm
										2.5 cm
3	71	M	Duodenal GIST	HT, CKD, bladder cancer	Lap-PD	Bile leakage	8	Surgical drain	GDA	Coiling	Yes	DPA	Viabahn stent-graft: 6 mm	No	Died (bladder cancer)
													2.5 cm
4	85	F	Duodenal GIST	von Recklinghausen disease	Lap-PD	Bile leakage	9	Melena	DPA	Embolization	No		No	No	Died (intracranial hemorrhage)
5	80	M	Cholangiocarcinoma	Cerebral infarction	SSPPD	POFP Grade B	9	Surgical drain	PHA	Embolization	No		No	No	Died (bleeding)
6	72	F	Pancreatic cancer	Asthma	Lap-PD	Bile leakage	15	Hematemesis	RHA	Embolization	No		No	No	Died (pancreatic cancer lymph node metastasis)
Abbreviations: CKD, chronic kidney disease; DM, diabetes mellitus; DPA, dorsal pancreatic artery; GDA, gastroduodenal artery; GIST, gastrointestinal stromal tumor; HL, hyperlipidemia; HT, hypertension;
Lap-PD, laparoscopic pancreaticoduodenectomy; PHA, proper hepatic artery; POPF, postoperative pancreatic fistula; RHA, right hepatic artery; SSPPD, subtotal stomach-preserving pancreaticoduodenectomy
